# Supplementary material for: Prevalence and Impact of HIV Infections in Patients with Rheumatic Heart Disease: A Systematic Review and Meta-Analysis
Source: Glob Heart. 2023 Sep 15;18(1):49. doi: 10.5334/gh.1265 (PMC10503531; doi:10.5334/gh.1265)
Supplement: Sup Table 3. — PRISMA 2020 Checklist. [file gh-18-1-1265-s4.zip]

Archive with 2 entries (2 files):
- s3-gh-1265_lumngwena/Manuscript Aquired HIV infection in RHD _Revised Manuscript-Clean-copy.xlsx
- s3-gh-1265_lumngwena/Manuscript Aquired HIV infection in RHD _Revised Manuscript-Clean-copy1.xlsx
