# Supplementary material for: Prevalence and Impact of HIV Infections in Patients with Rheumatic Heart Disease: A Systematic Review and Meta-Analysis
Source: Glob Heart. 2023 Sep 15;18(1):49. doi: 10.5334/gh.1265 (PMC10503531; doi:10.5334/gh.1265)
Supplement: Sup Table 3. — PRISMA 2020 Checklist. [file gh-18-1-1265-s4.zip › s3-gh-1265_lumngwena/Manuscript Aquired HIV infection in RHD _Revised Manuscript-Clean-copy.xlsx]

## Sheet: Sheet1
ID	Author	Year	RHD.Cohort	Country	Age.average		Adults	Event	Sample.size	Proportion	CD4.Average	CD4.below.300
1	Ruchika_2017	2017	Yes	South Africa	44		Yes	26	84	0.309524		Unknow
2	Huck_2016	2016	Yes	Uganda	40		Yes	21	115	0.182609	493	CD4>=300 cells/mm³
3	Schwartz_2012	2012	Yes	Botswana			Yes	7	15	0.466667	299	CD4<300 cells/mm³
4	Sliwa_2010	2010	Yes	South Africa	42		Yes	23	344	0.0668605	298	CD4<300 cells/mm³
5	Koegelenberg_2003	2003	Yes	South Africa	38		Yes	1	20	0.05	437	CD4>=300 cells/mm³
