# Supplementary material for: Prevalence and Impact of HIV Infections in Patients with Rheumatic Heart Disease: A Systematic Review and Meta-Analysis
Source: Glob Heart. 2023 Sep 15;18(1):49. doi: 10.5334/gh.1265 (PMC10503531; doi:10.5334/gh.1265)
Supplement: Sup Table 3. — PRISMA 2020 Checklist. [file gh-18-1-1265-s4.zip › s3-gh-1265_lumngwena/Manuscript Aquired HIV infection in RHD _Revised Manuscript-Clean-copy1.xlsx]

## Sheet: Sheet1
ID	Author	Year	HIV.Cohort	Country	Age.average	Age	Children.Adolescents	Adults	Event	Sample.size	Proportion	CD4.Average	CD4.below.500
1	Dobe_2020	2020	Yes	Mozambique	39	Adults		Yes	6	252	0.0238095	516	CD4<500 cells/mm³
2	Manafe_2019	2019	Yes	Mozambique	9	Children/Adolescents	Yes		1	47	0.0212766	900	CD4>=500 cells/mm³
3	Glearson_2017	2017	Yes	Uganda	8	Children/Adolescents	Yes		4	488	0.00819672	801	CD4>=500 cells/mm³
4	Hovis_2016	2016	Yes	Uganda	9	Children/Adolescents	Yes		15	993	0.0151057	1140	CD4<500 cells/mm³
5	Sliwa_2012	2012	Yes	South Africa	40	Adults		Yes	32	518	0.0617761	298	CD4>=500 cells/mm³
